# Supplementary material for: TSA Activates Pluripotency Factors in Porcine Recloned Embryos
Source: Genes (Basel). 2022 Apr 7;13(4):649. doi: 10.3390/genes13040649 (PMC9029504; doi:10.3390/genes13040649)
Supplement: Supplementary file 1 [file genes-13-00649-s001.zip]

Archive with 1 entries (1 files):
- genes-1644853-supplementary.pdf
